# Supplementary material for: Chromosome Painting in Cultivated Bananas and Their Wild Relatives (Musa spp.) Reveals Differences in Chromosome Structure
Source: Int J Mol Sci. 2020 Oct 24;21(21):7915. doi: 10.3390/ijms21217915 (PMC7672600; doi:10.3390/ijms21217915)
Supplement: Supplementary file 1 [file ijms-21-07915-s001.zip]

Archive with 2 entries (2 files):
- Suppl. Tab. S1.pdf
- Supplementary Materials.docx
